# Supplementary material for: Prognostic Outcomes and Predictive Factors in Non-Metastatic Castration-Resistant Prostate Cancer Patients Not Treated with Second-Generation Antiandrogens
Source: Biomedicines. 2024 Oct 8;12(10):2275. doi: 10.3390/biomedicines12102275 (PMC11504664; doi:10.3390/biomedicines12102275)
Supplement: Supplementary file 1 [file biomedicines-12-02275-s001.zip]

Archive with 1 entries (1 files):
- biomedicines-3205398-supplementary.pdf
